# Supplementary material for: Ceviche-Natural Preservative: Possibility of Microbiota Survival and Effect on L. monocytogenes
Source: Foods. 2022 Mar 18;11(6):860. doi: 10.3390/foods11060860 (PMC8950590; doi:10.3390/foods11060860)
Supplement: Supplementary file 1 [file foods-11-00860-s001.zip]

Archive with 1 entries (1 files):
- foods-1622637-supplementary.xlsx
