# Supplementary material for: Ceviche-Natural Preservative: Possibility of Microbiota Survival and Effect on L. monocytogenes
Source: Foods. 2022 Mar 18;11(6):860. doi: 10.3390/foods11060860 (PMC8950590; doi:10.3390/foods11060860)
Supplement: Supplementary file 1 [file foods-11-00860-s001.zip › foods-1622637-supplementary.xlsx]

## Sheet: Table S1
Table S1. Strains used in study
No.	Strain	Species
1	2en	Enterococcus faecalis
2	3en
3	17en
4	1en
5	26en
6	116	Listeria monocytogenes
7	120
8	109
9	118
10	130
11	103	Listeria innocua
12	102
13	110
14	112
15	119
16	55	Serratia liqefaciens
17	24e
18	59e
19	53e
20	11e
21	17e	Hafnia alvei
22	46e
23	42e
24	14e
25	57e

## Sheet: Table S2
Table S2. Antibiogram of L, monocytogenes strains used in study
	Bp	susceptibility	amp	susceptibility	imp	susceptibility	gen high	strep high	lev	susceptibility	e	susceptibility	cli	susceptibility	qd	susceptibility	lzd	susceptibility	dap	susceptibility	tei	susceptibility	va	susceptibility	tet	susceptibility	tgc	f	susceptibility	c		sxt
01k	0.25	s	<2	s	<1	s	neg	Syn-s	1	s	<0,25	s	0.25	s	0.5	s	2	s	4	r	<0,5	s	<0,5	s	<1	s	<0,12	128	r	8	s	<10
02k	0.25	s	<2	s	<1	s	neg	Syn-s	1	s	<0,25	s	0.25	s	0.5	s	2	s	4	r	<0,5	s	<0,5	s	<1	s	<0,12	128	r	8	s	<10
03k	0.06	s	<2	s	<1	s	neg	Syn-s	1	s	<0,25	s	0.25	s	0.5	s	4	i	4	r	<0,5	s	<0,5	s	<1	s	<0,12	128	r	8	s	<10
04k	0.25	s	<2	s	<1	s	neg	Syn-s	1	s	<0,25	s	0.25	s	0.5	s	2	s	4	r	<0,5	s	<0,5	s	<1	s	<0,12	128	r	8	s	<10
05k	0.25	s	<2	s	<1	s	neg	Syn-s	1	s	<0,25	s	0.25	s	0.5	s	2	s	4	r	<0,5	s	<0,5	s	<1	s	<0,12	64	i	8	s	<10
06k	0.25	s	<2	s	<1	s	neg	Syn-s	0.5	s	<0,25	s	0.25	s	0.5	s	4	i	0.25	s	<0,5	s	<0,5	s	<1	s	<0,12	8	s	-	s	<10
07k	0.25	s	<2	s	<1	s	neg	Syn-s	1	s	<0,25	s	0.25	s	0.5	s	2	s	4	r	<0,5	s	<0,5	s	<1	s	<0,12	256	r	2	s	<10
08k	0.25	s	<2	s	<1	s	neg	Syn-s	1	s	<0,25	s	0.25	s	0.5	s	2	s	16	r	<0,5	s	<0,5	s	<1	s	<0,12	128	r	2	s	<10
09k	0.06	s	<2	s	<1	s	neg	Syn-s	2	s	<0,25	s	0.25	s	0.5	s	4	i	16	r	<0,5	s	<0,5	s	<1	s	<0,12	128	r	2	s	<10
10k	0.25	s	<2	s	<1	s	neg	Syn-s	1	s	<0,25	s	0.25	s	0.5	s	2	s	4	r	<0,5	s	<0,5	s	<1	s	<0,12	128	r	8	s	<10
11k	0.5	s	<2	s	<1	s	neg	Syn-s	0.5	s	<0,25	s	0.25	s	0.5	s	2	s	4	r	<0,5	s	<0,5	s	<1	s	<0,12	128	r	8	s	<10
12k	0.25	s	<2	s	<1	s	neg	Syn-s	1	s	<0,25	s	0.25	s	0.5	s	2	s	16	r	<0,5	s	<0,5	s	<1	s	<0,12	128	r	8	s	<10
13k	0.5	s	<2	s	<1	s	neg	Syn-s	2	s	<0,25	s	0.25	s	0.5	s	2	s	16	r	<0,5	s	<0,5	s	<1	s	<0,12	256	r	8	s	<10
14k	0.5	s	<2	s	<1	s	neg	Syn-s	2	s	<0,25	s	0.25	s	0.5	s	2	s	4	r	<0,5	s	<0,5	s	<1	s	<0,12	256	r	2	s	<10
15k	0.06	s	<2	s	<1	s	neg	Syn-s	1	s	<0,25	s	0.25	s	0.5	s	2	s	16	r	<0,5	s	<0,5	s	<1	s	<0,12	128	r	8	s	<10
16k	0.06	s	<2	s	<1	s	neg	Syn-s	1	s	<0,25	s	0.25	s	1	s	2	s	4	r	<0,5	s	<0,5	s	<1	s	<0,12	128	r	8	s	<10
17k	0.5	s	<2	s	<1	s	neg	Syn-s	2	s	<0,25	s	0.25	s	0.5	s	2	s	16	r	<0,5	s	<0,5	s	<1	s	<0,12	128	r	8	s	<10
18k	0.5	s	<2	s	<1	s	neg	Syn-s	2	s	<0,25	s	0.25	s	0.5	s	2	s	16	r	<0,5	s	<0,5	s	<1	s	<0,12	128	r	8	s	<10
19k	0.06	s	<2	s	<1	s	neg	Syn-s	2	s	<0,25	s	0.25	s	0.5	s	2	s	4	r	<0,5	s	<0,5	s	<1	s	<0,12	128	r	2	s	<10
20k	0.5	s	<2	s	<1	s	neg	Syn-s	0.5	s	<0,25	s	0.25	s	0.5	s	2	s	4	r	<0,5	s	<0,5	s	<1	s	<0,12	128	r	8	s	<10
s-susceptible, i-intermediate, r- resistant
; benzypenicillin (BP), ampicillin (AMP), high-level gentamicin (Gen High), high-level streptomycin (Strep High), clindamycin (Cli), levofloxacin (Lev), erythromycin (E), quinupristin/dalofopine (QD), linezolid (LZD), vancomycin (VA), tetracycline (TET), tigecycline (TGC), chloramphenicol (C), daptomycin (Dap), Trimethoprim/sulphamethoxazole (Sxt), and nitrofurantoin (NIT)

## Sheet: table S3
		Table S3. RT-qPCR oligonucleotide primers used in this study
	target	Forward primer (5′ > 3′)	Reverse primer (5′ > 3′)	Annealing temperature [℃]	Reference
	16S rRNA	CCTACGGGAGGCAGCAG	GTATTACCGCGGCTGCTG	54.2	31
	CspLA	CGCAGAAAAAGGATTTGGTT	TGAACGTTAGCTGCTTGAGG	55.2	32
	gadB	AATACCTTGCCCATGCAGTC	AGTGGATATGCGGGAACTTG	57.3	32
	opuCA	ACATCGATAAAGGAGAATTTGTTTGTT	CGTTTTCCCACAACCACTTGGACCG	57.2	33
	rpoE	GGGAGCGTCTTGTTCAATTT	CCAAGCTCTTCCACGATTTC	58	32
	flaA	CGTGAACAATCAATCCATCG	ACATTTGCGGTGTTTGGTTT	54.2	32
	inlA	GGTCTCACAAACAGATCTAGACCAAGT	TCAAGTATTCCACTCCATCGATAGATT	64.6	33
	mprF	GGAAGCAGCGATTGAAGAGG	GGACGTCGACAAAACCTTCC	58	this study
	lin	AGCGTTCAAACCAAGCAAGT	GGAGCATACTGAGCAGCAAC	58	this study
	FosX	AGCTGGTTTGTGGATTTGCA	TCATTTCCACACCGAGAGCT	58	this study
																			control	protein	A	(Bowman	et	al.,
